# Supplementary material for: Adaptive Sparse Multi-Block PLS Discriminant Analysis: An Integrative Method for Identifying Key Biomarkers from Multi-Omics Data
Source: Genes (Basel). 2023 Apr 23;14(5):961. doi: 10.3390/genes14050961 (PMC10218045; doi:10.3390/genes14050961)
Supplement: Supplementary file 1 [file genes-14-00961-s001.zip]

Archive with 1 entries (1 files):
- genes-2281029-supplementary.docx
